# Supplementary material for: Detecting Diverse Seizure Types with Wrist-Worn Wearable Devices: A Comparison of Machine Learning Approaches
Source: Sensors (Basel). 2025 Sep 6;25(17):5562. doi: 10.3390/s25175562 (PMC12431448; doi:10.3390/s25175562)
Supplement: Supplementary file 1 [file sensors-25-05562-s001.zip]

Archive with 1 entries (1 files):
- sensors-3722714-supplementary.pdf
